# Supplementary material for: Phylogenetic Inference and Ancestral Character Reconstruction of Diphyllobothriid Tapeworms (Cestoda: Diphyllobothriidae)
Source: Animals (Basel). 2026 Jul 6;16(13):2084. doi: 10.3390/ani16132084 (PMC13360106; doi:10.3390/ani16132084)
Supplement: Supplementary file 1 [file animals-16-02084-s001.zip]

Archive with 1 entries (1 files):
- animals-4407137-supplementary.pdf
